# Supplementary material for: Genetic liability to human serum metabolites is causally linked to telomere length: insights from genome-wide Mendelian randomization and metabolic pathways analysis
Source: Front Nutr. 2024 Aug 26;11:1458442. doi: 10.3389/fnut.2024.1458442 (PMC11381963; doi:10.3389/fnut.2024.1458442)
Supplement: Supplementary file 2 [file Data_Sheet_1.ZIP]

Archive with 8 entries (7 files):
- Supplementary materials/
- Supplementary materials/Supplementary Figure S1.docx
- Supplementary materials/Supplementary Figure S2.docx
- Supplementary materials/Supplementary Table S1.docx
- Supplementary materials/Supplementary Table S2.xlsx
- Supplementary materials/Supplementary Table S3.docx
- Supplementary materials/Supplementary Table S4.docx
- Supplementary materials/Supplementary Table S5.docx
