# Supplementary material for: Genetic liability to human serum metabolites is causally linked to telomere length: insights from genome-wide Mendelian randomization and metabolic pathways analysis
Source: Front Nutr. 2024 Aug 26;11:1458442. doi: 10.3389/fnut.2024.1458442 (PMC11381963; doi:10.3389/fnut.2024.1458442)
Supplement: Supplementary file 2 [file Data_Sheet_1.ZIP › Supplementary materials/Supplementary Table S2.xlsx]

## Sheet: Supplementary Table S2
Metabolite ID	Metabolite	Status	Subcategory	Sample size	nSNPs
M00053	glutamine	Known	Amino acid	7821	8
M00054	tryptophan	Known	Amino acid	7804	189
M00059	histidine	Known	Amino acid	7804	6
M00060	leucine	Known	Amino acid	7799	207
M00063	cholesterol	Known	Lipid	7813	47
M00064	phenylalanine	Known	Amino acid	7803	5
M00513	creatinine	Known	Amino acid	7810	24
M00527	lactate	Known	Carbohydrate	7814	12
M00542	3-hydroxybutyrate (BHBA)	Known	Lipid	7820	10
M00553	cotinine	Known	Xenobiotics	1270	16
M00569	caffeine	Known	Xenobiotics	7719	11
M00575	arabinose	Known	Carbohydrate	5889	5
M00577	fructose	Known	Carbohydrate	7781	3
M00584	mannose	Known	Carbohydrate	7793	21
M00599	pyruvate	Known	Carbohydrate	7682	14
M00606	uridine	Known	Nucleotide	7800	21
M01105	linoleate (18:2n6)	Known	Lipid	7780	16
M01107	allantoin	Known	Nucleotide	5705	18
M01110	arachidonate (20:4n6)	Known	Lipid	7816	21
M01114	deoxycholate	Known	Lipid	5194	17
M01121	margarate (17:0)	Known	Lipid	7796	7
M01123	inosine	Known	Nucleotide	2675	11
M01125	isoleucine	Known	Amino acid	7801	18
M01284	threonine	Known	Amino acid	6020	19
M01299	tyrosine	Known	Amino acid	7807	34
M01301	lysine	Known	Amino acid	7812	25
M01302	methionine	Known	Amino acid	7795	21
M01303	malate	Known	Energy	7384	17
M01336	palmitate (16:0)	Known	Lipid	7800	27
M01356	nonadecanoate (19:0)	Known	Lipid	7783	15
M01358	stearate (18:0)	Known	Lipid	7803	42
M01359	oleate (18:1n9)	Known	Lipid	7768	20
M01361	pentadecanoate (15:0)	Known	Lipid	7502	20
M01365	myristate (14:0)	Known	Lipid	7811	23
M01444	pipecolate	Known	Amino acid	7792	16
M01493	ornithine	Known	Amino acid	7746	10
M01494	5-oxoproline	Known	Amino acid	7802	23
M01508	pantothenate	Known	Cofactors and vitamins	7604	25
M01515	salicylate	Known	Xenobiotics	2374	18
M01558	4-acetamidobutanoate	Known	Amino acid	6930	35
M01561	alpha-tocopherol	Known	Cofactors and vitamins	7725	11
M01564	citrate	Known	Energy	7813	46
M01572	glycerate	Known	Carbohydrate	7778	17
M01573	guanosine	Known	Nucleotide	2343	13
M01585	N-acetylalanine	Known	Amino acid	7720	21
M01604	urate	Known	Nucleotide	7819	22
M01605	ursodeoxycholate	Known	Lipid	5477	11
M01638	arginine	Known	Amino acid	7528	21
M01640	ascorbate (Vitamin C)	Known	Cofactors and vitamins	2085	14
M01644	heptanoate (7:0)	Known	Lipid	7802	35
M01645	laurate (12:0)	Known	Lipid	7793	41
M01649	valine	Known	Amino acid	7808	6
M01670	urea	Known	Amino acid	7796	14
M01712	cortisol	Known	Lipid	7795	13
M01769	cortisone	Known	Lipid	7575	38
M01898	proline	Known	Amino acid	7816	37
M02132	citrulline	Known	Amino acid	7773	47
M02137	biliverdin	Known	Cofactors and vitamins	6686	18
M02342	serotonin (5HT)	Known	Amino acid	6139	16
M02730	gamma-glutamylglutamine	Known	Peptide	7662	22
M02734	gamma-glutamyltyrosine	Known	Peptide	7468	45
M03127	hypoxanthine	Known	Nucleotide	7287	25
M03141	betaine	Known	Amino acid	7806	23
M03147	xanthine	Known	Nucleotide	6845	3
M10642	caprate (10:0)	Known	Lipid	7799	31
M11438	phosphate	Known	Energy	7789	5
M12017	3-methoxytyrosine	Known	Amino acid	5997	16
M12035	pelargonate (9:0)	Known	Lipid	7803	35
M12067	undecanoate (11:0)	Known	Lipid	7500	28
M12129	beta-hydroxyisovalerate	Known	Amino acid	7283	23
M12261	taurodeoxycholate	Known	Lipid	1564	13
M12593	X-02973	Unknown		7759	25
M12626	X-03003	Unknown		7689	9
M12768	X-03088	Unknown		7474	19
M12774	X-03094	Unknown		7804	33
M15122	glycerol	Known	Lipid	7800	18
M15140	kynurenine	Known	Amino acid	7816	42
M15335	mannitol	Known	Carbohydrate	5917	12
M15365	glycerol 3-phosphate (G3P)	Known	Lipid	7781	14
M15488	acetylphosphate	Known	Energy	7789	18
M15500	carnitine	Known	Lipid	7797	225
M15506	choline	Known	Lipid	7750	24
M15630	N-acetylornithine	Known	Amino acid	7574	25
M15650	N1-methyladenosine	Known	Nucleotide	7813	8
M15676	3-methyl-2-oxovalerate	Known	Amino acid	7779	34
M15677	3-methylhistidine	Known	Amino acid	5885	9
M15749	3-phenylpropionate (hydrocinnamate)	Known	Amino acid	6182	15
M15753	hippurate	Known	Xenobiotics	7806	15
M15778	benzoate	Known	Xenobiotics	7756	42
M15958	phenylacetate	Known	Amino acid	4754	9
M15990	glycerophosphorylcholine (GPC)	Known	Lipid	7156	19
M15996	aspartate	Known	Amino acid	7721	4
M16634	X-04357	Unknown		7502	10
M16816	X-04494	Unknown		5007	14
M16818	X-04495	Unknown		7490	11
M16821	X-04498	Unknown		7160	21
M16822	X-04499--3,4-dihydroxybutyrate	Identified	Amino acid	6948	21
M16823	X-04500	Unknown		3647	11
M17799	ibuprofen	Known	Xenobiotics	1976	126
M17805	dihomo-linoleate (20:2n6)	Known	Lipid	7800	8
M17807	X-18601	Unknown		7663	23
M17945	2-hydroxystearate	Known	Lipid	7763	36
M18254	paraxanthine	Known	Xenobiotics	7504	13
M18281	2-hydroxyhippurate (salicylurate)	Known	Xenobiotics	2592	13
M18283	X-05426	Unknown		6357	10
M18335	quinate	Known	Xenobiotics	6265	6
M18349	indolelactate	Known	Amino acid	7378	19
M18357	glycylvaline	Known	Peptide	2108	7
M18369	gamma-glutamylleucine	Known	Peptide	7802	35
M18392	theobromine	Known	Xenobiotics	7768	5
M18394	theophylline	Known	Xenobiotics	7393	13
M18467	eicosapentaenoate (EPA; 20:5n3)	Known	Lipid	7816	12
M18474	estrone 3-sulfate	Known	Lipid	957	13
M18476	glycocholate	Known	Lipid	5995	9
M18477	glycodeoxycholate	Known	Lipid	1477	7
M18494	taurochenodeoxycholate	Known	Lipid	5716	13
M18497	taurocholate	Known	Lipid	4032	16
M18929	X-05907	Unknown		7734	12
M19323	docosahexaenoate (DHA; 22:6n3)	Known	Lipid	7818	6
M19324	1-stearoylglycerophosphoinositol	Known	Lipid	7694	7
M19362	X-06226	Unknown		7623	23
M19364	X-06246	Unknown		7358	21
M19368	X-06267	Unknown		7075	12
M19396	X-06307	Unknown		6774	8
M19414	X-06350	Unknown		5161	13
M19415	X-06351	Unknown		4791	5
M19934	myo-inositol	linoleat	Lipid	7803	40
M20489	glucose	Known	Carbohydrate	7773	38
M20675	1,5-anhydroglucitol (1,5-AG)	Known	Carbohydrate	7746	31
M20699	erythritol	Known	Xenobiotics	7776	26
M21044	2-hydroxybutyrate (AHB)	Known	Amino acid	7815	17
M21047	3-methyl-2-oxobutyrate	Known	Amino acid	7648	18
M21049	1,6-anhydroglucose	Known	Carbohydrate	3663	15
M21127	1-palmitoylglycerol (1-monopalmitin)	Known	Lipid	7429	14
M21151	saccharin	Known	Xenobiotics	2449	10
M21184	1-oleoylglycerol (1-monoolein)	Known	Lipid	5717	16
M21188	1-stearoylglycerol (1-monostearin)	Known	Lipid	6965	25
M21630	X-08402	Unknown		7726	21
M22030	2-hydroxyisobutyrate	Known	Amino acid	6539	18
M22032	X-08766	Unknown		6050	16
M22116	4-methyl-2-oxopentanoate	Known	Amino acid	7776	14
M22130	phenyllactate (PLA)	Known	Amino acid	6064	18
M22138	homocitrulline	Known	Amino acid	4135	7
M22175	aspartylphenylalanine	Known	Peptide	3948	7
M22177	levulinate (4-oxovalerate)	Known	Amino acid	6982	61
M22189	palmitoylcarnitine	Known	Lipid	7701	9
M22481	X-08988	Unknown		7776	34
M22548	X-09026	Unknown		7627	15
M22649	X-09108	Unknown		6910	13
M22842	cholate	Known	Lipid	5929	8
M24074	X-09706	Unknown		7697	22
M25459	X-10395	Unknown		7784	29
M25599	X-10429	Unknown		6807	21
M27256	X-10500	Unknown		7751	37
M27273	X-10506	Unknown		7710	13
M27278	X-10510	Unknown		7792	22
M27447	1-linoleoylglycerol (1-monolinolein)	Known	Lipid	2797	15
M27513	indoleacetate	Known	Amino acid	7618	21
M27531	hyodeoxycholate	Known	Lipid	6025	17
M27672	3-indoxyl sulfate	Known	Amino acid	7787	5
M27710	N-acetylglycine	Known	Amino acid	7135	15
M27716	bilirubin (Z,Z)	Known	Cofactors and vitamins	6812	11
M27718	creatine	Known	Amino acid	7822	7
M27722	erythrose	Known	Carbohydrate	7263	8
M27728	glycerol 2-phosphate	Known	Xenobiotics	5912	31
M27738	threonate	Known	Cofactors and vitamins	7782	16
M30805	X-10810	Unknown		7232	16
M31453	cysteine	Known	Amino acid	7692	19
M31522	pyroglutamylglycine	Known	Peptide	1586	4
M31536	N-(2-furoyl)glycine	Known	Xenobiotics	604	26
M31548	DSGEGDFXAEGGGVR*	Known	Peptide	5371	13
M31555	pyridoxate	Known	Cofactors and vitamins	7703	12
M31591	androsterone sulfate	Known	Lipid	7785	22
M31787	3-carboxy-4-methyl-5-propyl-2-furanpropanoate (CMPF)	Known	Lipid	7812	14
M32197	3-(4-hydroxyphenyl)lactate	Known	Amino acid	7795	23
M32198	acetylcarnitine	Known	Lipid	7805	20
M32315	serine	Known	Amino acid	7796	33
M32319	trans-4-hydroxyproline	Known	Amino acid	7802	6
M32322	glutamate	Known	Amino acid	7804	3
M32328	hexanoylcarnitine	Known	Lipid	7786	19
M32338	glycine	Known	Amino acid	7802	25
M32339	alanine	Known	Amino acid	7788	36
M32346	glycochenodeoxycholate	Known	Lipid	7087	14
M32348	2-aminobutyrate	Known	Amino acid	7814	44
M32379	scyllo-inositol	Known	Lipid	6500	12
M32388	dodecanedioate	Known	Lipid	6478	7
M32393	gamma-glutamylvaline	Known	Peptide	7753	13
M32405	indolepropionate	Known	Amino acid	7803	17
M32412	butyrylcarnitine	Known	Lipid	7796	39
M32418	myristoleate (14:1n5)	Known	Lipid	7804	15
M32425	dehydroisoandrosterone sulfate (DHEA-S)	Known	Lipid	7793	22
M32445	3-methylxanthine	Known	Xenobiotics	5396	13
M32452	propionylcarnitine	Known	Lipid	7813	34
M32489	caproate (6:0)	Known	Lipid	7811	36
M32492	caprylate (8:0)	Known	Lipid	7802	44
M32497	10-undecenoate (11:1n1)	Known	Lipid	7806	29
M32504	docosapentaenoate (n3 DPA; 22:5n3)	Known	Lipid	7821	11
M32518	X-11204	Unknown		7799	40
M32549	X-02269	Unknown		7701	9
M32553	phenol sulfate	Known	Amino acid	7810	16
M32557	X-06126	Unknown		7785	13
M32560	X-07765	Unknown		2170	13
M32564	X-11247	Unknown		7403	20
M32578	X-11261	Unknown		7771	15
M32586	bilirubin (E,E)*	Known	Cofactors and vitamins	7748	9
M32587	X-02249	Unknown		7818	13
M32593	heme*	Known	Cofactors and vitamins	6380	13
M32616	X-11299	Unknown		7347	12
M32632	X-11315	Unknown		7785	28
M32634	X-11317	Unknown		7811	42
M32635	1-linoleoylglycerophosphoethanolamine*	Known	Lipid	7817	13
M32644	X-11327	Unknown		7671	38
M32651	X-11334	Unknown		5462	26
M32654	3-dehydrocarnitine*	Known	Lipid	7809	27
M32672	pyroglutamine*	Known	Amino acid	7800	17
M32675	C-glycosyltryptophan*	Known	Amino acid	7786	22
M32691	X-11374	Unknown		2609	18
M32698	X-11381	Unknown		7753	17
M32709	X-03056--N-[3-(2-Oxopyrrolidin-1-yl)propyl]acetamide	Identified	Amino acid	7812	30
M32729	X-11412	Unknown		6935	45
M32735	X-01911	Unknown		6360	17
M32739	X-11422--xanthine	Identified	Nucleotide	6346	8
M32740	X-11423--O-sulfo-L-tyrosine	Identified	Amino acid	7765	52
M32753	X-09789	Unknown		7805	11
M32754	X-11437	Unknown		6782	15
M32755	X-11438	Unknown		7084	23
M32757	X-11440	Unknown		7686	19
M32758	X-11441	Unknown		7072	15
M32759	X-11442	Unknown		7142	18
M32761	X-11444	Unknown		7758	13
M32762	X-11445--5-alpha-pregnan-3beta,20alpha-disulfate	Identified	Lipid	2570	15
M32769	X-11452	Unknown		6519	6
M32786	X-11469	Unknown		7779	19
M32787	X-11470	Unknown		7271	15
M32795	X-11478	Unknown		6593	13
M32800	X-11483	Unknown		4608	12
M32802	X-11485	Unknown		4544	6
M32808	X-11491	Unknown		6584	14
M32814	X-11497	Unknown		7481	14
M32836	HWESASXX*	Known	Peptide	7700	6
M32838	X-11521	Unknown		7193	11
M32846	X-11529	Unknown		6664	13
M32847	X-11530	Unknown		7409	14
M32854	X-11537	Unknown		2719	6
M32855	X-11538	Unknown		7804	18
M32857	X-11540	Unknown		2688	8
M32863	X-11546	Unknown		2015	15
M32867	X-11550	Unknown		7776	21
M32869	X-11552	Unknown		2170	17
M32910	X-11593--O-methylascorbate*	Identified	Cofactors and vitamins	7788	49
M32980	adrenate (22:4n6)	Known	Lipid	7778	11
M33009	homostachydrine*	Known	Xenobiotics	3003	5
M33084	ADSGEGDFXAEGGGVR*	Known	Peptide	5588	10
M33131	X-11786--methylcysteine	Identified	Amino acid	2811	13
M33132	X-11787	Unknown		7811	30
M33137	X-11792	Unknown		2442	15
M33138	X-11793--oxidized bilirubin*	Identified	Cofactors and vitamins	7611	15
M33140	X-11795	Unknown		7763	12
M33144	X-11799	Unknown		5038	8
M33150	X-11805	Unknown		2814	9
M33163	X-11818	Unknown		6790	19
M33165	X-11820	Unknown		7710	14
M33173	2-hydroxyacetaminophen sulfate*	Known	Xenobiotics	1688	47
M33178	2-methoxyacetaminophen sulfate*	Known	Xenobiotics	1086	478
M33188	X-11843	Unknown		3938	3
M33190	X-11845	Unknown		2741	19
M33192	X-11847	Unknown		6059	12
M33194	X-11849	Unknown		5350	13
M33195	X-11850	Unknown		4868	8
M33197	X-11852	Unknown		2974	10
M33203	X-11858	Unknown		3427	17
M33204	X-11859	Unknown		2721	13
M33221	X-11876	Unknown		4965	17
M33228	1-arachidonoylglycerophosphocholine*	Known	Lipid	7507	21
M33230	1-palmitoleoylglycerophosphocholine*	Known	Lipid	7812	14
M33250	X-11905	Unknown		4761	17
M33353	X-12007	Unknown		1362	19
M33359	X-12013	Unknown		1948	8
M33363	gamma-glutamylmethionine*	Known	Peptide	2240	9
M33364	gamma-glutamylthreonine*	Known	Peptide	4016	10
M33380	X-12029	Unknown		7564	39
M33384	salicyluric glucuronide*	Known	Xenobiotics	832	12
M33389	X-12038	Unknown		7758	57
M33390	X-12039	Unknown		5461	14
M33391	X-12040	Unknown		559	16
M33408	X-12056	Unknown		4130	14
M33415	X-12063	Unknown		7197	16
M33420	gamma-tocopherol	Known	Cofactors and vitamins	6226	13
M33422	gamma-glutamylphenylalanine	Known	Peptide	7753	36
M33423	p-acetamidophenylglucuronide	Known	Xenobiotics	1494	57
M33441	isobutyrylcarnitine	Known	Amino acid	7812	11
M33442	pseudouridine	Known	Nucleotide	7785	27
M33443	valerate	Known	Lipid	4102	10
M33447	palmitoleate (16:1n7)	Known	Lipid	7776	10
M33453	alpha-ketoglutarate	Known	Energy	6130	16
M33477	erythronate*	Known	Carbohydrate	7752	48
M33488	lathosterol	Known	Lipid	5457	18
M33507	X-12092	Unknown		7500	32
M33508	X-12093	Unknown		2854	13
M33509	X-12094	Unknown		7467	9
M33510	X-12095--N1-methyl-3-pyridone-4-carboxamide	Identified	Nucleotide	7711	24
M33515	X-12100--hydroxytryptophan*	Identified	Amino acid	7499	45
M33531	X-12116	Unknown		3039	9
M33587	eicosenoate (20:1n9 or 11)	Known	Lipid	7799	13
M33609	X-12188	Unknown		832	19
M33610	X-12189	Unknown		481	29
M33627	X-12206	Unknown		2795	11
M33633	X-12212	Unknown		4566	11
M33637	X-12216	Unknown		5369	10
M33638	X-12217	Unknown		6469	10
M33652	X-12230	Unknown		5649	9
M33653	X-12231	Unknown		5111	14
M33658	X-12236	Unknown		1924	9
M33666	X-12244--N-acetylcarnosine	Identified	Peptide	6608	24
M33675	X-12253	Unknown		6004	8
M33683	X-12261	Unknown		1050	12
M33751	X-12329	Unknown		867	28
M33782	X-10346	Unknown		4207	14
M33801	ADpSGEGDFXAEGGGVR*	Known	Peptide	3939	7
M33821	1-eicosatrienoylglycerophosphocholine*	Known	Lipid	7809	20
M33822	1-docosahexaenoylglycerophosphocholine*	Known	Lipid	7798	7
M33833	X-12405	Unknown		6676	8
M33835	X-12407	Unknown		2814	9
M33864	X-12428	Unknown		1439	9
M33871	1-eicosadienoylglycerophosphocholine*	Known	Lipid	6892	13
M33877	X-12435	Unknown		231	29
M33883	X-12441--12-hydroxyeicosatetraenoate (12-HETE)	Identified	Lipid	2761	14
M33884	X-12442--5,8-tetradecadienoate	Identified	Lipid	7780	13
M33885	X-12443	Unknown		5357	13
M33892	X-12450	Unknown		6432	30
M33901	X-12456	Unknown		4774	21
M33910	X-12465	Unknown		5883	12
M33935	piperine	Known	Xenobiotics	7173	11
M33936	octanoylcarnitine	Known	Lipid	7790	17
M33937	alpha-hydroxyisovalerate	Known	Amino acid	7668	14
M33939	N-acetylthreonine	Known	Amino acid	6909	13
M33941	decanoylcarnitine	Known	Lipid	7766	15
M33955	1-palmitoylglycerophosphocholine	Known	Lipid	7803	34
M33957	1-heptadecanoylglycerophosphocholine	Known	Lipid	7422	10
M33960	1-oleoylglycerophosphocholine	Known	Lipid	7812	17
M33961	1-stearoylglycerophosphocholine	Known	Lipid	7817	13
M33968	5-dodecenoate (12:1n7)	Known	Lipid	7770	19
M33969	stearidonate (18:4n3)	Known	Lipid	7775	11
M33971	10-heptadecenoate (17:1n7)	Known	Lipid	7795	6
M33972	10-nonadecenoate (19:1n9)	Known	Lipid	7789	7
M33973	epiandrosterone sulfate	Known	Lipid	7769	13
M34035	linolenate [alpha or gamma; (18:3n3 or 6)]	Known	Lipid	7786	5
M34040	X-12510--2-aminooctanoic acid	Identified	Amino acid	7566	16
M34062	X-12524	Unknown		7809	31
M34106	bilirubin (E,Z or Z,E)*	Known	Cofactors and vitamins	5295	16
M34109	metoprolol acid metabolite*	Known	Xenobiotics	286	33
M34112	X-12544	Unknown		5893	18
M34123	X-12556	Unknown		7483	21
M34214	1-arachidonoylglycerophosphoinositol*	Known	Lipid	7797	20
M34221	X-12627	Unknown		7419	11
M34244	X-12644	Unknown		7795	23
M34245	X-12645	Unknown		5254	18
M34283	asparagine	Known	Amino acid	7761	41
M34289	X-12680	Unknown		2311	14
M34306	X-12696	Unknown		7409	26
M34314	X-12704	Unknown		1813	12
M34322	X-12712	Unknown		260	40
M34327	X-12717	Unknown		1632	9
M34329	X-12719	Unknown		1539	12
M34336	X-12726	Unknown		5495	21
M34338	X-12728	Unknown		537	43
M34339	X-12729	Unknown		1753	18
M34344	X-12734	Unknown		5616	11
M34350	X-12740	Unknown		3731	13
M34359	X-12749	Unknown		7178	45
M34365	3-(cystein-S-yl)acetaminophen*	Known	Xenobiotics	1024	65
M34384	stachydrine	Known	Xenobiotics	6745	6
M34389	1-methylxanthine	Known	Xenobiotics	5504	12
M34390	7-methylxanthine	Known	Xenobiotics	5901	11
M34395	1-methylurate	Known	Xenobiotics	5520	17
M34400	1,7-dimethylurate	Known	Xenobiotics	6057	13
M34404	1,3,7-trimethylurate	Known	Xenobiotics	796	9
M34407	isovalerylcarnitine	Known	Amino acid	7789	21
M34409	stearoylcarnitine	Known	Lipid	7183	6
M34416	1-stearoylglycerophosphoethanolamine	Known	Lipid	7369	12
M34419	1-linoleoylglycerophosphocholine	Known	Lipid	7795	15
M34420	bradykinin, des-arg(9)	Known	Peptide	4570	22
M34441	X-12771	Unknown		4734	16
M34453	X-12776	Unknown		7764	3
M34456	gamma-glutamylisoleucine*	Known	Peptide	5522	25
M34469	X-12786	Unknown		6566	12
M34481	X-12798	Unknown		7552	13
M34499	X-12816	Unknown		4524	7
M34513	X-12830	Unknown		3415	13
M34516	X-12833	Unknown		243	19
M34527	X-12844	Unknown		7768	16
M34530	X-12847	Unknown		4036	10
M34533	X-12850	Unknown		6251	16
M34534	laurylcarnitine	Known	Lipid	5170	13
M34535	X-12851	Unknown		4808	8
M34539	X-12855	Unknown		5120	19
M34674	X-12990--docosapentaenoic acid (n6-DPA)	Identified	Lipid	2581	12
M34732	isovalerate	Known	Lipid	7080	4
M34761	X-13069	Unknown		6770	17
M34878	X-13183--stearamide	Identified	Lipid	2503	10
M34912	X-13215	Unknown		6305	47
M35114	7-methylguanine	Known	Nucleotide	6091	11
M35126	phenylacetylglutamine	Known	Amino acid	7812	18
M35127	pro-hydroxy-pro	Known	Peptide	7787	19
M35137	N2,N2-dimethylguanosine	Known	Nucleotide	5228	60
M35159	cysteine-glutathione disulfide	Known	Amino acid	1997	9
M35160	oleoylcarnitine	Known	Lipid	7708	12
M35186	1-arachidonoylglycerophosphoethanolamine*	Known	Lipid	7798	26
M35187	X-13429	Unknown		6344	9
M35189	X-13431--nonanoylcarnitine*	Identified	Lipid	6591	16
M35193	X-13435	Unknown		6970	25
M35240	X-13477	Unknown		5952	8
M35253	2-palmitoylglycerophosphocholine*	Known	Lipid	7695	24
M35254	2-oleoylglycerophosphocholine*	Known	Lipid	7524	18
M35255	2-stearoylglycerophosphocholine*	Known	Lipid	7730	13
M35257	2-linoleoylglycerophosphocholine*	Known	Lipid	6894	20
M35270	X-13496	Unknown		7656	40
M35305	1-palmitoylglycerophosphoinositol*	Known	Lipid	6282	11
M35320	catechol sulfate	Known	Xenobiotics	7807	12
M35322	hydroquinone sulfate	Known	Xenobiotics	451	16
M35326	X-13548	Unknown		6022	45
M35327	X-13549	Unknown		7330	19
M35331	X-13553	Unknown		3085	8
M35397	X-13619	Unknown		7791	31
M35431	2-methylbutyroylcarnitine	Known	Amino acid	7420	23
M35433	hydroxyisovaleroyl carnitine	Known	Amino acid	5588	8
M35439	glutaroyl carnitine	Known	Amino acid	7701	33
M35451	X-13658	Unknown		1412	18
M35464	X-13671	Unknown		7311	15
M35472	2-tetradecenoyl carnitine	Known	Lipid	6998	18
M35527	4-hydroxyhippurate	Known	Xenobiotics	4368	8
M35551	X-13741	Unknown		5325	12
M35626	1-myristoylglycerophosphocholine	Known	Lipid	7812	6
M35628	1-oleoylglycerophosphoethanolamine	Known	Lipid	7749	10
M35631	1-palmitoylglycerophosphoethanolamine	Known	Lipid	7763	27
M35635	3-(3-hydroxyphenyl)propionate	Known	Amino acid	1163	10
M35669	tetradecanedioate	Known	Lipid	6046	20
M35675	2-hydroxypalmitate	Known	Lipid	7797	47
M35678	hexadecanedioate	Known	Lipid	6887	25
M35718	dihomo-linolenate (20:3n3 or n6)	Known	Lipid	7805	23
M35754	X-13859	Unknown		7002	43
M35854	threitol	Known	Carbohydrate	7381	13
M35977	X-14056	Unknown		7259	8
M35978	X-14057	Unknown		4716	18
M36009	X-14086	Unknown		2686	14
M36095	thymol sulfate	Known	Xenobiotics	4172	5
M36097	4-acetaminophen sulfate	Known	Xenobiotics	498	29
M36098	4-vinylphenol sulfate	Known	Xenobiotics	7483	11
M36099	4-ethylphenylsulfate	Known	Xenobiotics	6012	6
M36103	p-cresol sulfate	Known	Amino acid	7758	15
M36115	X-14189--leucylalanine	Identified	Peptide	2745	13
M36131	X-14205--alpha-glutamyltyrosine	Identified	Peptide	1789	17
M36134	X-14208--phenylalanylserine	Identified	Peptide	2455	14
M36230	X-14304--leucylalanine	Identified	Peptide	2434	21
M36300	X-14374	Unknown		7627	8
M36376	X-14450--phenylalanylleucine	Identified	Peptide	2555	5
M36399	X-14473	Unknown		6884	13
M36468	X-14541	Unknown		1941	15
M36515	X-14588	Unknown		7777	10
M36552	X-14625	Unknown		7511	18
M36553	X-14626	Unknown		6904	18
M36559	X-14632	Unknown		1703	18
M36585	X-14658	Unknown		3533	11
M36589	X-14662	Unknown		4212	19
M36673	X-14745	Unknown		5602	13
M36738	gamma-glutamylglutamate	Known	Peptide	931	10
M36754	octadecanedioate	Known	Lipid	7300	9
M36756	leucylleucine	Known	Peptide	3386	10
M36776	7-alpha-hydroxy-3-oxo-4-cholestenoate (7-Hoca)	Known	Lipid	7784	16
M36802	n-Butyl Oleate	Known	Lipid	4542	10
M36808	dimethylarginine (SDMA + ADMA)	Known	Amino acid	7347	34
M36850	taurolithocholate 3-sulfate	Known	Lipid	6904	11
M37004	X-14977--vanillin	Identified	Xenobiotics	1789	9
M37058	succinylcarnitine	Known	Energy	6948	43
M37097	tryptophan betaine	Known	Amino acid	7439	13
M37104	cyclo(leu-pro)	Known	Peptide	4833	15
M37112	chiro-inositol	Known	Lipid	2729	13
M37190	5alpha-androstan-3beta,17beta-diol disulfate	Known	Lipid	7345	18
M37202	4-androsten-3beta,17beta-diol disulfate 1*	Known	Lipid	7804	21
M37203	4-androsten-3beta,17beta-diol disulfate 2*	Known	Lipid	7776	18
M37253	2-hydroxyglutarate	Known	Lipid	6287	13
M37459	ergothioneine	Known	Xenobiotics	4453	3
M37506	palmitoyl sphingomyelin	Known	Lipid	7814	48
M38150	phenylalanylphenylalanine	Known	Peptide	4961	4
M38178	cis-4-decenoyl carnitine	Known	Lipid	7660	10
M38768	15-methylpalmitate (isobar with 2-methylpalmitate)	Known	Lipid	7371	14
